# Supplementary material for: TPP riboswitch-dependent regulation of an ancient thiamin transporter in Candida
Source: PLoS Genet. 2018 May 31;14(5):e1007429. doi: 10.1371/journal.pgen.1007429 (PMC5997356; doi:10.1371/journal.pgen.1007429)
Supplement: S1 Data Set — (XLSX) [file pgen.1007429.s006.xlsx]

## Sheet: Sheet1
Tree Order	Species	Strain	Assembly	Source	NCBI Translation Table	Proteome/ORFs	DUR31	DUR31 coordinates	THI4	THI4 coordinates	THI5	THI5 coordinates	THI7	THI7 coordinates	Riboswitches predicted	DUR31 riboswitch	THI4 riboswitch	THI5 riboswitch	Unplaced Riboswitches	Comments
2	Arthrobotrys oligospora	ATCC 24927	GCA_000225545.1 AOL24927 1.0	GenBank	1	Annotated proteome available	1	EGX48962.1	0		0		0		1	1;532321..532471 of JH119078.1	0	0		THI6, THI20 and THI80 are present
53	Ascoidea rubescens	DSM 1968	GCA_001661345.1 Ascru1	GenBank	1	Annotated proteome available	1	ODV59337.1	1	ODV61758.1	0		0		2	1;94097..93978 of KV454486.1	1;90841..90749 of KV454478.1	0
68	Ashbya aceri	Saccharomycetaceae sp. 'Ashbya aceri'	GCA_000412225.2 ASM41222v2	NCBI Genome	1	Annotated proteome available	1	AGO14012.1	1	AGO09853.1	1	AGO11518.1	0		0	0	0	0
4	Aspergillus nidulans	FGSC A4	ASM14920v1	GenBank	1	Annotated proteome available	0		1	EAA59237.1	1	EAA58812.1	0		3	0	1;1441961..1441855 of CH236923.1	1;483188..483081 of CH236929.1	1;735046..734952 of CH236924.1 (AN4526.2/TPN1)
31	Babjeviella inositovora	NRRL Y-12698	GCA_001661335.1 Babin1	GenBank	12	Annotated proteome available	1	ODQ77190.1	1	ODQ80264.1	0		0		1	1;96907..97026 of KV454442.1	0	0
17	Blastobotrys adeninivorans	Arxad1	JGI Arxad1	JGI	1	Annotated proteome available	1	jgi|Arxad1|1392|rna_ARAD1B12386g	1	jgi|Arxad1|5802|rna_ARAD1D43560g	0		0		3	1;1003052..1002921 of ARAD1B_2	1;3614357..3614244 of ARAD1D_4	0	643102..643193 of ARAD1D_4 (ARAD1D08074/Thi9g)
9	Botrytis cinerea	B05.10	BotFuc_Aug2005	NCBI Genome	1	Annotated proteome available	0		1	XP_001549602.1	1	XP_001557635.1	0		2	0	1;88089..87985 of NW_001814481.1	1;328064..328202 of NW_001814557.1
28	Brettanomyces anomalus	CBS 7654	ASM175401v1	NCBI Genome	1	ORFs predicted	1	410899..412431 of MDSB01000002.1	1	complement(511987..513051) of MDSB01000002.1	0		1	complement(35327..37036) of MDSB01000009.1	3	1;410405..410524 of MDSB01000002.1	1;513384..513273 of MDSB01000002.1	0	31881..31991 of MDSB01000009.1	Unplaced riboswitch is 1 Kb from a putative thiamin metabolism gene and 3.3 Kb from THI7 gene
27	Brettanomyces bruxellensis	CBS 2499	Dekkera bruxellensis CBS 2499 v2.0	NCBI Genome	1	ORFs predicted	1	complement(1343372..1344850) of KB454454.1	1	1242031..1243035 of KB454454.1	0		1	complement(34559..36313) of KB454469.1	3	1;1345430..1345351 of KB454454.1	1;1241630..1241741 of KB454454.1	0	30851..30962 of KB454469.1	Unplaced riboswitch is 1.3 Kb from putative thiamin metabolism gene and 3.6 Kb from THI7
49	Candida albicans	SC5314	Assembly 21	CGOB	12	Annotated proteome available	1	orf19.6656	1	orf19.5986	1	orf19.7324	0		0	0	0	0
18	Candida apicola	NRRL Y-50540	GCA_001005415.1 ASM100541v1	NCBI Genome	1	ORFs predicted	2	complement(742641..744371) of LBNK01000003.1, complement(746008..747561) of LBNK01000003.1	1	99213..100151 of LBNK01000013.1	0		0		3	2;744476..744293 of LBNK01000003.1, 747665..747567 of LBNK01000003.1	0	0	81793..81882 of LBNK01000007.1 (MCH4)	Duplicated DUR31 with riboswitch in tandem
24	Candida arabinofermentans	NRRL YB-2248	Canar1	NCBI Genome	1	Annotated proteome available	1	ODV83098.1	1	ODV88065.1	1	ODV82969.1	0		2	1;121821..121911 of KV453868.1	1;942405..942264 of KV453847.1	0
34	Candida auris	6684	ASM118947v1	NCBI Genome	12	Annotated proteome available	1	XP_018166530.1	1	XP_018167739.1	1	XP_018168254.1	0		1	1;150334..150224 of NW_017263980.1	0	0
23	Candida boidinii	JCM 9604	JCM_9604_assembly_v001	NCBI Genome	1	ORFs predicted	2	713299..714777 of BCGP01000003.1, 716757..718292 of BCGP01000003.1	1	100326..101297 of BCGP01000006.1	1	711908..713008 of BCGP01000005.1	0		3	2;712683..712821 of BCGP01000003.1, 716063..716187 of BCGP01000003.1	1;99622..99761 of BCGP01000006.1	0		Duplicated DUR31 with riboswitch in tandem
87	Candida bracarensis	CBS 10154	ASM107731v1	NCBI Genome	1	ORFs predicted	1	148648..150315 of gi|537138949|emb|CAPU01000068.1|	1	complement(241632..242612) of gi|537139079|emb|CAPU01000044.1|	0		1	complement(81894..83726) of gi|537138722|emb|CAPU01000121.1|	0	0	0	0
84	Candida castellii	CBS 4332	ASM104693v1	NCBI Genome	1	ORFs predicted	1	complement(479902..481746) of gi|537137239|emb|CAPW01000002.1|	1	complement(47566..48567) of gi|537136713|emb|CAPW01000081.1|	0		1	50960..52759 of gi|537137237|emb|CAPW01000004.1|	0	0	0	0
48	Candida dubliniensis	CD36	v1.0	CGOB	12	Annotated proteome available	1	CD36_53230	1	CD36_85100	1	CD36_34630	0		0	0	0	0
86	Candida glabrata	CBS 138	ASM254v2	NCBI Genome	1	Annotated proteome available	1	XP_447623.1	1	XP_449395.1	0		3	XP_446731.1, XP_449349.1, XP_449958.1	0	0	0	0
50	Candida maltosa	Xu316	Cmaltosa_v01	GenBank	12	Annotated proteome available	1	EMG48026.1	1	EMG50374.1	1	EMG45248.1 and EMG45242.1 (two fragments of same gene)	0		0	0	0	0
89	Candida nivariensis	CBS 9983	ASM104691v1	NCBI Genome	1	ORFs predicted	1	61585..63249 of gi|537137684|emb|CAPV01000049.1|	1	43808..44839 of gi|537137720|emb|CAPV01000013.1|	0		1	121797..123605 of gi|537137683|emb|CAPV01000050.1|	0	0	0	0
47	Candida orthopsilosis	90-125	v1.0	CGOB	12	Annotated proteome available	1	CORT0B02260	1	CORT0C04770	1	CORT0G01430	0		1	1;470511..470414 of cort_c_2	0	0
46	Candida parapsilosis	CDC 317	v1.0	CGOB	12	Annotated proteome available	1	CPAR2_502100	1	CPAR2_405360	1	CPAR2_701260	0		1	1;474596..474498 of cpar_Chr_5	0	0
51	Candida sojae	GF41	ASM144271v1	NCBI Genome	12	ORFs predicted	1	67768..69366 of LMTL01000012.1	0		1	complement(121663..122778) of LMTL01000160.1	0		0	0	0	0
32	Candida tenuis	NRRL Y-1498	v1.0	CGOB	12	Annotated proteome available	2	CANTEDRAFT_119625, CANTEDRAFT_113558	0		0		0		1	1;279787..279882 of cten_sc_8	0	0		THI6, THI20 and THI80 are present
52	Candida tropicalis	MYA-3404	v1.0	CGOB	12	Annotated proteome available	1	CTRG_05438	1	CTRG_02525	1	CTRG_05917	0		0	0	0	0
35	Clavispora lusitaniae	ATCC 42720	v1.0	CGOB	12	Annotated proteome available	1	CLUG_04732	1	CLUG_04547	0		0		0	0	0	0
56	Cyberlindnera fabianii	JCM 3601	JCM_3601_assembly_v001	NCBI Genome	1	ORFs predicted	1	complement(1076071..1077720) of BCGI01000002.1	0		0		1	1177186..1178871 of BCGI01000001.1	0	0	0	0		THI6, THI20 and THI80 are present
57	Cyberlindnera jadinii	NRRL Y-1542	Cybja1	GenBank	1	Annotated proteome available	1	ODV74401.1	1	ODV70674.1	1	ODV70767.1	0		1	1;638822..638915 of KV453928.1	0	0
38	Debaryomyces hansenii	CBS 767	v1.0	CGOB	12	Annotated proteome available	1	DEHA2E22396g	1	DEHA2F16654g	1	DEHA2A02420g	0		1	1;1846432..1846556 of dhan_Chr_5	0	0
65	Eremothecium coryli	CBS 5749	Eremothecium coryli	NCBI Genome	1	ORFs predicted	1	complement(255272..256879) of AZAH01000005.1	1	251954..252970 of AZAH01000002.1	1	1101365..1102396 of AZAH01000002.1	0		0	0	0	0
66	Eremothecium cymbalariae	DBVPG#7215	ASM23536v1	GenBank	1	Annotated proteome available	1	AET41062.1	1	AET40420.1	1	AET39083.1	0		0	0	0	0
67	Eremothecium gossypii	ATCC 10895	ASM9102v4	GenBank	1	Annotated proteome available	1	AAS54645.2	1	AAS50229.1	1	AAS53130.1	0		0	0	0	0
7	Fusarium graminearum	PH-1; NRRL 31084	GCA_000240135.3	GenBank	1	Annotated proteome available	1	ESU14398.1	1	ESU07910.1	1	ESU07013.1	0		3	1;285461..285358 of CM000575.1	1;7935089..7934931 of CM000574.1	1;5548272..5548427 of CM000574.1
8	Geotrichum candidum	3C	GCA_000743665.1 ASM74366v1	GenBank	1	ORFs predicted	1	complement(61606..63129) of JMRO01000087.1	1	193709..194203 of JMRO01000028.1	1	55433..55864 of JMRO01000072.1	0		4	1;63338..63178 of JMRO01000087.1	1;193496..193663 of JMRO01000028.1	1;54368..54522 of JMRO01000072.1	55639..55515 of JMRO01000059.1 (TPN1)	This is not a Geotrichum species (misclassified)
15	Geotrichum candidum	CLIB 918	GCA_001402995.1 New2.3_08062011	GenBank	1	Annotated proteome available	1	CDO57836.1	1	CDO52696.1	1	CDO53321.1	0		3	1;39371..39500 of CCBN010000026.1	1;1360373..1360254 of CCBN010000003.1	1;1670685..1670585 of CCBN010000004.1
59	Hanseniaspora uvarum	AWRI3580	ASM174705v1	GenBank	1	Annotated proteome available	0		0		0		1	OEJ86818.1	0	0	0	0		No THI6 or THI20. THI80 is present
60	Hanseniaspora valbyensis	NRRL Y-1626	Hanva1_1	GenBank	1	Annotated proteome available	0		0		0		2	OBA26545.1, OBA29036.1	0	0	0	0		No THI6 or THI20. THI80 is present
58	Hanseniaspora vineae	T02/19AF	H.vineae_T02/19AF_v2	NCBI Genome	1	ORFs predicted	0		0		0		1	1330..3219 of JFAV02000084.1	0	0	0	0		No THI6 or THI20. THI80 is present
33	Hyphopichia burtonii	NRRL Y-1933	Hypbu1	GenBank	12	Annotated proteome available	2	ODV67091.1, ODV65210.1	1	ODV69651.1	1	ODV65828.1	0		2	2;397286..397173 of KV454545.1, 670616..670729 of KV454541.1	0	0
82	Kazachstania africana	CBS 2517	Ka_CBS2517	GenBank	1	Annotated proteome available	0		0		0		2	CCF59595.1, CCF59594.1	0	0	0	0		THI6, THI20 and THI80 are present
83	Kazachstania naganishii	CBS 8797	ASM34898v1	GenBank	1	Annotated proteome available	1	CCK71240.1	1	CCK70574.1	2	CCK68266.1, CCK73121.1	3	CCK67948.1, CCK68130.1, CCK71425.1	0	0	0	0
69	Kluyveromyces aestuarii	ATCC 18862	ASM17935v1	NCBI Genome	1	ORFs predicted	1	1109..2797 of AEAS01000207.1	1	complement(302..1309) of AEAS01000052.1	1	complement(62437..63471) of AEAS01000133.1	2	complement(12893..14704) of AEAS01000146.1, complement(16215..17972) of AEAS01000146.1	0	0	0	0
72	Kluyveromyces dobzhanskii	CBS 2104	KLDO_01	GenBank	1	Annotated proteome available	1	CDO95376.1	1	CDO93401.1	1	CDO93398.1	0		0	0	0	0
73	Kluyveromyces lactis	NRRL Y-1140	ASM251v1	GenBank	1	Annotated proteome available	1	CAH01583.1	1	CAH02596.1	1	CAH01902.1	0		0	0	0	0
71	Kluyveromyces marxianus	DMKU3-1042	Kmar_1.0	GenBank	1	Annotated proteome available	1	BAO41491.1	1	BAO40649.1	1	BAO40028.1	0		0	0	0	0
70	Kluyveromyces wickerhamii	UCD 54-210	ASM17941v1	NCBI Genome	1	ORFs predicted	1	complement(32994..34568) of AEAV01000060.1	2	667..1659 of AEAV01000066.1, 9355..9741 of AEAV01000470.1	2	4432..5637 of AEAV01000066.1, complement(7331..8598) of AEAV01000470.1 (intron)	0		0	0	0	0
21	Komagataella pastoris	ATCC 28485	ASM170810v1	GenBank	1	Annotated proteome available	1	ANZ77755.1	1	ANZ76676.1	1	ANZ74996.1	0		1	0	1;1007248..1007368 of CP014586.1	0		THI4 and THI7 are in tandem
22	Kuraishia capsulata	CBS 1993	AUH_PRJEB4427_v1	GenBank	1	Annotated proteome available	1	CDK25206.1	1	CDK26023.1	0		0		2	1;2166386..2166259 of HG793125.1	1;1315806..1315941 of HG793126.1	0
61	Lachancea kluyveri	NRRL Y-12651	ASM14922v1	NCBI Genome	1	ORFs predicted	1	1624812..1626371 of CM000694.1	1	1150526..1151503 of CM000693.1	1	complement(1020944..1022068) of CM000693.1	3	1147944..1149713 of CM000694.1, 1086087..1087826 of CM000688.1, complement(543951..545762) of CM000692.1	0	0	0	0
62	Lachancea lanzarotensis	CBS 12615	LALA0	GenBank	1	Annotated proteome available	1	CEP63313.1	1	CEP62770.1	1	CEP62712.1	1	CEP61425.1	0	0	0	0
64	Lachancea thermotolerans	CBS 6340	ASM14280v1	GenBank	1	Annotated proteome available	1	CAR25235.1	1	CAR21521.1	1	CAR21463.1	1	CAR24120.1	0	0	0	0
63	Lachancea waltii	NCYC 2644	ASM16711v1	NCBI Genome	1	ORFs predicted	1	complement(3243..4865) of AADM01000274.1	1	complement(1922..2968) of AADM01000208.1	1	746..1822 of AADM01000212.1	1	16567..18423 of AADM01000005.1	0	0	0	0
11	Lipomyces starkeyi	NRRL Y-11557	Lipst1_1	GenBank	1	Annotated proteome available	1	ODQ73064.1	1	ODQ71119.1	1	ODQ70024.1	0		3	1;606666..606855 of KV454294.1	1;295965..295871 of KV454298.1	1;146491..146334 of KV454301.1
45	Lodderomyces elongisporus	NRRL YB-4239	v1.0	CGOB	12	Annotated proteome available	1	LELG_03888	1	LELG_02871	0		0		0	0	0	0
36	Metschnikowia bicuspidata	NRRL YB-4993	Metbi1	GenBank	12	Annotated proteome available	1	OBA23904.1	1	OBA17039.1	0		0		1	1;3600451..3600339 of LXTC01000001.1	0	0
37	Metschnikowia fructicola	277	ASM31735v2	NCBI Genome	12	ORFs predicted	2	147526..149604 of ANFW02000029.1, 1982..4060 of ANFW02000074.1	1	741181..742341 of ANFW02000023.1	2	complement(87011..88126) of ANFW02000002.1, complement(614832..615962) of ANFW02000025.1	0		2	2;2268..2380 of ANFW02000074.1, 147812..147924 of ANFW02000029.1	0	0
40	Meyerozyma caribbica	MG20W	ASM75520v1	NCBI Genome	12	ORFs predicted	1	762598..764067 of BADS01000003.1	1	735553..736557 of BADS01000001.1	1	1106192..1107211 of BADS01000003.1	0		1	1;762540..762653 of BADS01000003.1	0	0
39	Meyerozyma guilliermondii	ATCC 6260	v1.0	CGOB	12	Annotated proteome available	1	Gap in genome assembly	1	PGUG_04211	1	PGUG_02619	0		1	1;919875..919762 of cgui_c_3	0	0		Poor assembly around DUR31 riboswitch
13	Nadsonia fulvescens	DSM 6958	Nadfu1	GenBank	1	Annotated proteome available	1	ODQ67278.1	1	ODQ63494.1	1	ODQ64041.1	0		1	1;965991..966125 of KV454407.1	0	0
85	Nakaseomyces bacillisporus	CBS 7720	ASM104697v1	NCBI Genome	1	ORFs predicted	1	140971..142740 of CAPX01000127.1	1	29179..30294 of CAPX01000006.1	0		1	complement(25620..27425) of CAPX01000067.1	0	0	0	0
88	Nakaseomyces delphensis	CBS 2170	AGH_PRJEB150_V1	NCBI Genome	1	ORFs predicted	1	380110..381858 of CAPT01000141.1	1	complement(159120..160100) of CAPT01000146.1	0		1	55661..57484 of CAPT01000035.1	0	0	0	0
80	Naumovozyma castellii	CBS 4309	ASM23734v1	GenBank	1	Annotated proteome available	1	CCC66933.1	1	CCC69756.1	0		1	CCC69269.1	0	0	0	0
81	Naumovozyma dairenensis	CBS 421	ASM22711v2	GenBank	1	Annotated proteome available	1	CCD24262.1	1	CCD23946.1	0		2	CCD25987.2, CCD24135.1	0	0	0	0
6	Neurospora crassa	OR74A	GCA_000182925.2	GenBank	1	Annotated proteome available	1	ESA43834.1	1	ESA41902.1	1	ESA43719.1	0		3	1;1801437..1801332 of CM002236.1	1;1766230..1766156 of CM002242.1	1;4177950..4178043 of CM002237.1
26	Ogataea parapolymorpha	DL-1	Hansenula_2	GenBank	1	Annotated proteome available	1	ESW98798.1	1	ESW99744.1	1	ESW97696.1	0		2	1;1130758..1130854 of CM002304.1	1;1038579..1038673 of CM002303.1	0
25	Ogataea polymorpha	NCYC 495 leu1.1	Hanpo2	GenBank	1	Annotated proteome available	1	OBA16265.1	1	OBA15523.1	1	OBA17724.1	0		2	1;217736..217640 of AECK01000003.1	1;259737..259643 of AECK01000004.1	0		Putative THI7 is not annotated correctly in the proteome
20	Pachysolen tannophilus	NRRL Y-2460	Pacta1_2	GenBank	26	Annotated proteome available	1	ODV98438.1	1	ODV93430.1	0		0		2	1;2067643..2067749 of KV454011.1	1;672837..672966 of KV454018.1	0
30	Pichia kudriavzevii	129	ASM198332v1	GenBank	1	Annotated proteome available	1	ONH72042.1	1	ONH72856.1	1	ONH72857.1	0		1	1;114179..114278 of MQVM01000025.1	0	0
29	Pichia membranifaciens	NRRL Y-2026	Picme2	GenBank	1	Annotated proteome available	1	ODQ44776.1	1	ODQ44580.1	1	ODQ47784.1	0		1	1;483921..483832 of KV454006.1	0	0
92	Saccharomyces arboricola	H-6	SacArb1.0	GenBank	1	Annotated proteome available (incomplete)	0		1	757037..758047 of CM001569.1	3	711012..711319 of CM001572.1, 14614..14970 of CM001572.1, 14229..14587 of CM001568.1	1	561931..563799 of CM001574.1	0	0	0	0		THI4 is not annotated in published proteome but is present. THI6, THI20 and THI80 are present
96	Saccharomyces cerevisiae	S288C	R64	NCBI Genome	1	Annotated proteome available	0		1	NP_011660.1	4	NP_010037.1, NP_116597.1, NP_014067.1, NP_012690.3	3	NP_013338.1, NP_014835.3, NP_014714.1	0	0	0	0
91	Saccharomyces eubayanus	FM1318	SEUB3.0	GenBank	1	Annotated proteome available	0		1	KOG99633.1	1	KOG96034.1	2	KOG97928.1, KOG98039.1	0	0	0	0
93	Saccharomyces kudriavzevii	IFO 1802	GCA_000167075.2	NCBI Genome	1	ORFs predicted	0		1	complement(1534..2526) of gi|401840305|gb|AACI03000976.1|	5	complement(13623..14678) of gi|401838872|gb|AACI03001526.1|, complement(13119..14174) of gi|401842079|gb|AACI03000380.1|, complement(4435..5490) of gi|401842787|gb|AACI03000161.1|, 15310..16365 of gi|401842010|gb|AACI03000398.1|, 11249..12274 of gi|401837726|gb|AACI03001996.1|	1	complement(74..1921) of gi|401841072|gb|AACI03000649.1|	0	0	0	0		Originally used strain FM1066, but this genome is exceptionally poor.
94	Saccharomyces mikatae	IFO 1815	ASM16697v1	NCBI Genome	1	ORFs predicted	0		1	7300..8316 of AABZ01000149.1	5+	107..880 of AABZ01001395.1, 1..708 of AABZ01001554.1, complement(33..707) of AABZ01001555.1, 274..720 of AABZ01001535.1, 463..828 of AABZ01001440.1, 474..827 of AABZ01001439.1, 471..779 of AABZ01001477.1, 3..569 of AABZ01000170.1, 2978..3280 of AABZ01000681.1	1	16154..17962 of AABZ01000160.1	0	0	0	0		Multiple THI5 copies are fragmented over 9 contigs
95	Saccharomyces paradoxus	UFRJ50816	ASM207914v1	NCBI Genome	1	ORFs predicted	0		1	complement(872833..873657) of CP020299.1,	6	complement(725806..726915) of CP020302.1, 11625..12785 of CP020294.1, 5703..6863 of CP020302.1, 13187..14347 of CP020298.1, 16048..17208 of CP020304.1, 17977..19158 of CP020303.1	3	606849..608684 of CP020304.1, complement(792015..793823) of CP020307.1, complement(558308..560116) of CP020307.1	0	0	0	0
90	Saccharomyces uvarum	MCYC 623	ASM16699v1	NCBI Genome	1	ORFs predicted	0		1	complement(12044..13054) of AACA01000265.1	2	complement(13759..14838) of AACA01000259.1, 179..679 of AACA01001082.1 and complement(21437..22030) of AACA01000154.1 (two fragments of same gene)	3	complement(14561..16591) of AACA01000071.1, complement(5176..7029) of AACA01000309.1, complement(2128..3960) of AACA01000309.1	0	0	0	0
16	Saprochaete clavata	CNRMA 12.647	GCA_000817185.1 Sc12647	GenBank	1	ORFs predicted	1	complement(230628..232052) of CBXB010000036.1	0		0		0		1	1;232735..232618 of CBXB010000036.1	0	0		THI6, THI20 and THI80 are present
42	Scheffersomyces stipitis	NRRL Y-11545	v1.0	CGOB	12	Annotated proteome available	1	PICST_60304	1	PICST_50942	1	PICST_30906	0		1	1;723382..723270 of psti_Chr_5	0	0
1	Schizosaccharomyces pombe	972h-	ASM294v2	GenBank	1	Annotated proteome available	0		1	CAA21093.1	1	CAA20871.1	0		0	0	0	0
10	Sclerotinia sclerotiorum	1980 UF-70	ASM14694v1	GenBank	1	Annotated proteome available	0		1	EDN93860.1	1	EDN94822.1	0		2	0	1;309158..309050 of CH476634.1	1;422388..422525 of CH476636.1
43	Spathaspora arborariae	UFMG-19.1A	SpaArb1.0	NCBI Genome	12	ORFs predicted	1	491478..492893 of KI547143.1	1	complement(19762..20865) of KI547158.1	0		0		1	1;491354..491468 of KI547143.1	0	0
44	Spathaspora passalidarum	NRRL Y-27907	v2.0	CGOB	12	Annotated proteome available	1	SPAPADRAFT_61262	1	SPAPADRAFT_51398	0		0		1	1;617340..617226 of spas_sc_4	0	0
3	Stagonospora nodorum	SN15	ASM14691v2	NCBI Genome	1	Annotated proteome available	1	XP_001790858.1	1	XP_001796354.1	1	XP_001802007.1	0		4	1;384591..384714 of NW_001884549.1	1;1090113..1090267 of NW_001884556.1	1;371460..371335 of NW_001884568.1	1151948..1151862 of NW_001884549.1 (TPN1)
19	Starmerella bombicola	JCM 9596	JCM_9596_assembly_v001	NCBI Genome	1	ORFs predicted	1	872236..873834 of BCGO01000002.1	1	complement(2917854..2918783) of BCGO01000001.1	0		0		2	1;872152..872256 of BCGO01000002.1	0	0	1376056..1375965 of BCGO01000002.1 (MCH4)
41	Suhomyces tanzawaensis	NRRL Y-17324	Canta1	NCBI Genome	12	Annotated proteome available	1	XP_020064289.1	1	XP_020062178.1	1	XP_020066232.1	0		1	1;705993..705882 of NW_017963639.1	0	0		Former name is Candida tanzawaensis
77	Tetrapisispora blattae	CBS 6284	ASM31591v1	GenBank	1	Annotated proteome available	0		2	CCH62365.1, CCH59756.1	0		2	CCH62363.1, CCH58854.1	0	0	0	0		THI6, THI20 and THI80 are present
79	Tetrapisispora phaffii	CBS 4417	ASM23690v1	GenBank	1	Annotated proteome available	1	CCE62021.1	1	CCE61554.1	0		1	CCE62376.1	0	0	0	0
12	Tortispora caseinolytica	NRRL Y-17796	Canca1	GenBank	1	Annotated proteome available	1	ODV91715.1	0		0		0		1	1;562004..561888 of KV453841.1	0	0		THI6 and THI20 are present. THI80 is not present
74	Torulaspora delbrueckii	CBS 1146	ASM24337v1	GenBank	1	Annotated proteome available	1	CCE89476.1	1	CCE93879.1	1	CCE92635.1	1	CCE93347.1	0	0	0	0
78	Vanderwaltozyma polyspora	DSM 70294	ASM15003v1	GenBank	1	Annotated proteome available	1	XP_001646544.1	1	XP_001647032.1	0		1	XP_001645454.1	0	0	0	0
55	Wickerhamomyces anomalus	NRRL Y-366-8	Wican1	NCBI Genome	1	Annotated proteome available	1	XP_019039978.1	1	complement(1176276..1177364) of NW_017567112.1	1	XP_019037072.1	1	XP_019039861.1	1	1;536997..537097 of NW_017567111.1	0	0		THI5 is not annotated in published proteome but is present
54	Wickerhamomyces ciferrii	NRRL Y-1031	ASM31348v1	NCBI Genome	1	Annotated proteome available	1	XP_011275072.1	1	XP_011273842.1	1	XP_011276115.1	1	XP_011276529.1	0	0	0	0
5	Xylona heveae	TC161	TC161 v1.0	NCBI Genome	1	Annotated proteome available	1	XP_018186054.1	1	XP_018187967.1	1	XP_018185147.1	0		4	1;1062866..1063026 of NW_017264202.1	1;1366375..1366271 of NW_017264198.1	1;111622..111532 of NW_017264204.1	1788987..1788886 of NW_017264195.1 (TPN1)
14	Yarrowia lipolytica	CLIB122	ASM252v1	NCBI Genome	1	Annotated proteome available	2	XP_504491.1, XP_503047.1	1	XP_499918.1	0		0		2	2;2512526..2512620 of NC_006070.1, 3315128..3315270 of NC_006071.1	0	0
75	Zygosaccharomyces bailii	CLIB 213	ZYBA0	NCBI Genome	1	Annotated proteome available	0		1	CDF87469.1	1	CDF88393.1	1	CDF87755.1	0	0	0	0
76	Zygosaccharomyces rouxii	CBS 732	ASM2636v1	NCBI Genome	1	Annotated proteome available	0		1	XP_002498498.1	1	XP_002494845.1	1	XP_002495858.1	0	0	0	0
